# Supplementary material for: Practical Challenges of DBT-Guided VABB: Harms and Benefits, from Literature to Clinical Experience
Source: Cancers (Basel). 2023 Dec 6;15(24):5720. doi: 10.3390/cancers15245720 (PMC10742222; doi:10.3390/cancers15245720)
Supplement: Supplementary file 1 [file cancers-15-05720-s001.zip]

Archive with 1 entries (1 files):
- cancers-2720420-supplementary.pdf
